# Supplementary material for: Assessment of Tilapia Skin Collagen for Biomedical Research Applications in Comparison with Mammalian Collagen
Source: Molecules. 2024 Jan 13;29(2):402. doi: 10.3390/molecules29020402 (PMC10819363; doi:10.3390/molecules29020402)
Supplement: Supplementary file 1 [file molecules-29-00402-s001.zip]

Archive with 3 entries (3 files):
- Supplementary figures and legends.pdf
- Video S1. The interfacial invasion of MDA-MB-231 breast cancer cell spheroid in FC gel.avi
- Video S2. The interfacial invasion of MDA-MB-231 breast cancer cell spheroid in RC gel.avi
